# Supplementary material for: The gut microbiome differs between hygiene-performing and non-hygiene-performing worker honey bees
Source: Insectes Soc. 2025 Mar 6;72(4):397–404. doi: 10.1007/s00040-025-01029-x (PMC12602618; doi:10.1007/s00040-025-01029-x)
Supplement: Supplementary file 1 — Supplementary file1 (XLSX 29 KB) [file 40_2025_1029_MOESM1_ESM.xlsx]

## Sheet: Taxonomy
Supplementary Information S1 Bacterial taxa and their relative abundance (%) in hygiene performer and non-hygiene performer bees (Excel file). The file includes bacterial species accounting for more than 99.5% of total reads, along with the effects of the colony and the interaction between colony and hygienic behavior on gut microbiome abundance, accompanied by the corresponding statistical value…
Sequence_ID	Sequence	Phlum	Bacterial Taxa	Identity %	Accession	1	2	3	4	5	6	7	8	9	10	11	12	13	14	15	16	17	18	19	20	21	22	23	24	25	26	27	28	29	30	31	32	33	34	35	36	37	38	39	40
						HYGP	HYGP	HYGP	HYGP	HYGP	HYGP	HYGP	HYGP	HYGP	HYGP	HYGP	HYGP	HYGP	HYGP	HYGP	HYGP	HYGP	HYGP	HYGP	HYGP	NHYGP	NHYGP	NHYGP	NHYGP	NHYGP	NHYGP	NHYGP	NHYGP	NHYGP	NHYGP	NHYGP	NHYGP	NHYGP	NHYGP	NHYGP	NHYGP	NHYGP	NHYGP	NHYGP	NHYGP
Prot1	TACGGAGGGTGCGAGCGTTAATCGGAATGACTGGGCGTAAAGGGCATGTAGGCGGATAATTAAGTTAGGTGTGAAAGCCCTGGGCTCAACCTAGGAATTGCACTTAAAACTGGTTAACTAGAGTATTGTAGAGGAAGGTAGAATTCCACGTGTAGCGGTGAAATGCGTAGAGATGTGGAGGAATACCGGTGGCGAAGGCGGCCTTCTGGACAGATACTGACGCTGAGATGCGAAAGCGTGGGGAGCAAACAGG	Proteobacteria	Gilliamella apicola	100	MT381731.1	45.0349	34.6201	36.2749	38.1011	36.5352	39.4663	35.1115	33.207	24.8743	0.11137	48.8499	42.1169	36.2831	44.9259	0.136847	25.4758	37.7925	13.9797	57.9199	12.6003	38.0856	74.9834	61.1605	61.8827	37.9506	24.1131	30.2921	47.0195	37.1367	30.1652	44.7266	18.1044	57.5437	26.329	51.8432	34.1991	37.776	61.8632	47.5354	67.5723
Prot2	TACGTAGGGTGCGAGCGTTAATCGGAATTACTGGGCGTAAAGCGAGCGCAGACGGTTAATTAAGTCAGATGTGAAATCCCCGAGCTCAACTTGGGACGTGCATTTGAAACTGGTTAACTAGAGTGTGTCAGAGGGAGGTAGAATTCCACGTGTAGCAGTGAAATGCGTAGAGATGTGGAGGAATACCGATGGCGAAGGCAGCCTCCTGGGATAACACTGACGTTCATGCTCGAAAGCGTGGGTAGCAAACAGG	Proteobacteria	Snodgrassella alvi	100	MH744154.1	9.50121	0.970247	32.3759	6.6096	1.47548	4.13739	7.67641	7.0627	5.11838	7.97999	1.02127	2.6524	5.94185	7.74692	4.88646	9.2635	6.29799	9.62409	3.11542	12.2015	12.5968	0.0170995	7.01027	2.99465	9.88985	11.4272	9.93369	18.5622	4.26225	10.9161	10.3597	15.3141	16.2105	5.75079	3.2247	13.4748	7.17628	2.40425	25.6266	0
Prot3	TACGGAGGGTGCGAGCGTTAATCGGAATGACTGGGCGTAAAGGGCATGTAGGCGGATGATTAAGTTAGGTGTGAAAGCCTCGGGCTCAACCTGAGAATAGCATTTAAAACTGGTCATCTGGAGTACTGTAGAGGGAGGTAGAATTCCACGTGTAGCGGTGAAATGCGTAGAGATGTGGAGGAATACCGGTGGCGAAGGCGGCCTTCTGGACAGATACTGACGCTGAGATGCGAAAGCGTGGGGAGCAAACAGG	Proteobacteria	Frischella perrara	99.6	CP009056.1	0	21.6335	0.213877	5.08641	2.64162	0.380486	0.255074	15.0941	16.0215	42.0699	0.817371	15.4447	20.6958	2.0593	44.2841	21.2112	8.48649	32.1694	0.182876	43.5901	0.0364444	0	0	0	0.388902	4.67657	21.3041	0.0448409	12.3252	12.0629	15.4018	30.0293	0.0242533	23.1259	0.353392	9.5208	0.340157	0.0434372	0.0254123	2.47664
Prot4	TACGAAGGGGGCTAGCGTTGTTCGGATTTACTGGGCGTAAAGCGCACGTAGGCGGATATTTAAGTCAGGGGTGAAATCCCGGGGCTCAACCCCGGAACTGCCTTTGATACTGGATATCTTGAGTATGGAAGAGGTAAGTGGAATTCCGAGTGTAGAGGTGAAATTCGTAGATATTCGGAGGAACACCAGTGGCGAAGGCGGCTTACTGGTCCATTACTGACGCTGAGGTGCGAAAGCGTGGGGAGCAAACAGG	Proteobacteria	Bartonella apis	100	CP015625.1	0.0362027	1.36203	5.59322	0.0757056	0.273198	39.5674	0.168369	0.00782	0.0437833	9.38828	0.458999	0.224719	0.990949	0.356314	0.0503492	17.6912	12.067	3.58194	0.439103	8.72134	0	0	0	0.0204467	0	6.99803	2.07339	0	0.927837	0.138327	0.364668	0.302727	0	0.436661	0.0356242	0.0216155	3.36549	0.409395	8.27256	0
Prot5	TACGTAGGGTGCGAGCGTTAATCGGAATTACTGGGCGTAAAGCGAGCGCAGACGGTTAAATAAGTCAGATGTGAAATCCCCGAGCTCAACTTGGGACGTGCATTTGAAACTGTGTAACTAGAGTGTGTCAGAGGGAGGTAGAATTCCACGTGTAGCAGTGAAATGCGTAGAGATGTGGAGGAATACCGATGGCGAAGGCAGCCTCCTGGGATAACACTGACGTTCATGCTCGAAAGCGTGGGTAGCAAACAGG	Proteobacteria	Snodgrassella alvi	100	NR_181960.1	0	1.70773	1.57232	9.14826	2.82659	1.67726	4.02472	1.82054	0	0	2.73634	0.064547	1.85114	1.20111	0.0129101	0.832424	3.74826	1.28311	2.76424	0.915624	0	0	0	3.61277	2.10746	0.588777	1.30105	0.0380173	2.29292	0.560177	0	11.1241	2.26302	1.15111	2.20728	0.636826	0.918424	0.0857884	0	2.14583
Prot6	TACGGAGGGTGCAAGCGTTAATCGGAATTACTGGGCGTAAAGCGCACGCAGGCGGTCTGTCAAGTCGGATGTGAAATCCCCGGGCTCAACCTGGGAACTGCATTCGAAACTGGCAGGCTAGAGTCTTGTAGAGGGGGGTAGAATTCCAGGTGTAGCGGTGAAATGCGTAGAGATCTGGAGGAATACCGGTGGCGAAGGCGGCCCCCTGGACAAAGACTGACGCTCAGGTGCGAAAGCGTGGGGAGCAAACAGG	Proteobacteria	Enterobacter kobei	100	PP663889.1	0.245374	0.218939	0.0168509	0.249324	17.3688	0.209528	0	1.5776	8.81967	1.19004	3.94563	0.216352	0.0846089	0.143776	13.5517	0	0.246358	0.0237319	0.113042	0	3.90073	1.07299	0	0.361749	0.270493	9.94092	0	0.884145	4.12308	0	0.713843	0.175897	0.238801	0.139846	0.042749	0.114729	3.26345	0	0	6.31007
Prot7	TACGAAGGGGGCTAGCGTTGCTCGGAATGACTGGGCGTAAAGGGCGCGCAGGCGGTCTGGACAGTCAGATGTGAAATTCCCGGGCTTAACCTGGGGGCTGCATTTGATACGTTCAGACTAGAGTGTGAAAGAGGGTTGTGGAACTCCAAGTGTAGAGGTGAAATTCGTAGATATTTGGAAGAACACCGGTGGCGAAGGCGGCGACCTGGTTCACAACTGACGCTGAGGCGCGAAAGCGTGGGGAGCAAACAGG	Proteobacteria	Commensalibacter melissae	100	CP033087.1	0.292304	0.248899	0.119253	0.743934	0.475173	0.834984	0.644238	0	0	0.00539	0.379557	0.684915	0.283311	4.05876	0	7.85462	0.302279	0	1.77249	0.121888	0.256287	0	9.05654	0.0330293	0.134703	0.104891	0.974532	0.00487	0	1.71585	0	0.857264	0	1.02934	0.807957	0.159622	0.269033	0.00326	0.958891	7.42769
Prot8	TACGGAGGGTGCAAGCGTTAATCGGAATTACTGGGCGTAAAGCGCACGCAGGCGGTCTGTCAAGTCGGATGTGAAATCCCCGGGCTCAACCTGGGAACTGCATTCGAAACTGGCAGGCTGGAGTCTTGTAGAGGGGGGTAGAATTCCAGGTGTAGCGGTGAAATGCGTAGAGATCTGGAGGAATACCGGTGGCGAAGGCGGCCCCCTGGACAAAGACTGACGCTCAGGTGCGAAAGCGTGGGGAGCAAACAGG	Proteobacteria	Enterobacter cloacae	100	MT613377.1	0	0.619944	0	0.0302822	0.0914203	0	0	0.679282	0.0192219	14.769	0.2295	0.0621563	0	0	1.86679	0	0.00453	0	0	1.23643	15.4254	0	0	0	3.82384	3.49605	0	15.011	0	4.80909	0	0.486956	0.0149251	2.57335	0	0.0548701	0	0.112937	1.13762	0
Prot9	TACGAAGGGGGCTAGCGTTGCTCGGAATGACTGGGCGTAAAGGGCGCGCAGGCGGTTTGGACAGTCAGATGTGAAATTCCCGGGCTTAACCTGGGGGCTGCATTTGATACGTTCAGACTAGAGTGTGAAAGAGGGTTGTGGAACTCCAAGTGTAGAGGTGAAATTCGTAGATATTTGGAAGAACACCGGTGGCGAAGGCGGCGACCTGGTTCACAACTGACGCTGAGGCGCGAAAGCGTGGGGAGCAAACAGG	Proteobacteria	Commensalibacter melissae	100	CP046393.1	0	0	2.8504	0	0	0	0	0.27293	0.0982455	0	0	0.00598	0	4.59457	0	0.00223	0	0	0	1.18768	0	0	0	0	0	0	0	0	0.295748	0	1.17147	0.0101835	0	0.341528	0	0	0	0	0	0.00671
Prot10	TACGGAGGGTGCAAGCGTTAATCGGAATGACTGGGCGTAAAGGGCATGTAGGCGGATAATTAAGTTAGGTGTGAAAGCCCTGGGCTCAACCTAGGAATTGCACTTAAAACTGGTTAACTAGAGTATTGTAGAGGAAGGTAGAATTCCACGTGTAGCGGTGAAATGCGTAGAGATGTGGAGGAATACCGGTGGCGAAGGCGGCCTTCTGGACAGATACTGACGCTGAGATGCGAAAGCGTGGGGAGCAAACAGG	Proteobacteria	Gilliamella apicola	100	MT381731.1	0.150174	0.253509	0.469234	0.319982	0.289143	0.272073	0.212729	0.365934	0.768877	0	0.225086	0.264165	0.15768	0.31077	0	0.34165	0.234266	0.143974	0.371278	0.04583	0.25276	0.277867	0.218938	0.533187	6.96222	0.202856	0.139398	0.284642	0.325903	0.569988	0.224044	0.0759133	0.184698	0	0.293544	0.295966	0.421589	0.298631	0.223628	0.432518
Prot11	TACGAAGGGGGCTAGCGTTGCTCGGAATGACTGGGCGTAAAGGGCGCGTAGGCTGTCTGTACAGTCAGATGTGAAATCCCCGGGCTTAACCTGGGAACTGCATTTGATACGTGCAGACTAGAGTCCGAGAGAGGGTTGTGGAATTCCCAGTGTAGAGGTGAAATTCGTAGATATTGGGAAGAACACCGGTTGCGAAGGCGGCAACCTGGCTCGGAACTGACGCTGAGGCGCGAAAGCGTGGGGAGCGAACAGG	Proteobacteria	Bombella apis	100	NR_157653.1	0	0.407919	0.0661076	0.0282634	1.17146	0.0906911	0.343795	0.0825742	0.133486	0.0350275	0.139465	0.0585704	0.26921	0.228612	0.0606773	0.160253	0.108821	0.800557	0.191919	0.0906848	0.0623082	0.0641231	0.0256317	0.294118	0.836466	0.023749	1.61124	0	0.0614692	0.020602	0.14539	0.00926	0.518647	0.0970357	0.180971	0.16461	0.470035	0.0629839	0.247347	0.0447047
Prot12	TACGGAGGGTGCGAGCGTTAATCGGAATGACTGGGCGTAAAGGGCATGTAGGCGGATGATTAAGTTAGGTGTGAAAGCCTCGGGCTCAACCTGAGAATAGCATTTAAAACTGGTGATCTGGAGTACTGTAGAGGGAGGTAGAATTCCACGTGTAGCGGTGAAATGCGTAGAGATGTGGAGGAATACCGGTGGCGAAGGCGGCCTTCTGGACAGATACTGACGCTGAGATGCGAAAGCGTGGGGAGCAAACAGG	Proteobacteria	Frischella perrara	100	CP009056.1	0	0.0852711	0	0	0.127563	0	0	0.106477	0.00427	0.273933	0	0.117141	1.98703	0.0169673	0	0	0	0	0	0	0	0	0	0	0	0	0	0	0.0811858	0	0	0.0786906	0	0	0	0	0	0	0	0
Prot13	TACAGAGGGTGCAAGCGTTAATCGGATTTACTGGGCGTAAAGCGCGCGTAGGCGGCCAATTAAGTCAAATGTGAAATCCCCGAGCTTAACTTGGGAATTGCATTCGATACTGGTTGGCTAGAGTGTGGGAGAGGATGGTAGAATTCCAGGTGTAGCGGTGAAATGCGTAGAGATCTGGAGGAATACCGATGGCGAAGGCAGCCATCTGGCCTAACACTGACGCTGAGGTGCGAAAGCATGGGGAGCAAACAGG	Proteobacteria	Acinetobacter sp.	100	MT551184.1	0	0	0	0	0	0	0	0	0	0	0	0	0	0	0	0	0	0	0	0	0	0	0	0	0	1.5041	0	0	0	0	0	0	0	0	0	0	0	0	0	0
Prot14	TACGAAGGGGGCTAGCGTTGCTCGGAATGACTGGGCGTAAAGGGCGCGTAGGCGGTTGATGCAGTCAGATGTGAAATCCCCGGGCTTAACCTGGGAACTGCATTTGAGACGCATTGACTAGAGTTCGAGAGAGGGTTGTGGAATTCCCAGTGTAGAGGTGAAATTCGTAGATATTGGGAAGAACACCGGTGGCGAAGGCGGCAACCTGGCTCGATACTGACGCTGAGGCGCGAAAGCGTGGGGAGCAAACAGG	Proteobacteria	Gluconobacter japonicus	100	MN544210.1	0	0	0	0	0	0	0	0	0	0	0	0	0	0	0	0	0	0	0	0.18917	0	0	0	0	0	0.0178117	0	0	0	0	0	0	0	0	0	0	0	0	0.0177886	0
Prot15	TACGGAGGGTGCAAGCGTTAATCGGAATGACTGGGCGTAAAGGGCATGTAGGCGGATAATTAAGTTAGGTGTGAAAGCCCTGGGCTCAACCTAGGAATTGCACTTAAAACTGGTTAACTAGAGTATTGTAGAGGAAGGTAGAATTCCACGTGTAGCGGTGAAATGCGTAGAGATGTGGAGGAATACCGGTGGCGAAGGCGGCTTTCTGGACAGATACTGACGCTGAGATGCGAAAGCGTGGGGAGCAAACAGG	Proteobacteria	Gilliamella apicola	100	HM111973.1	0	0.00461	0	0	0	0	0	0.00174	0.00427	0.159869	0	0	0.00513	0	0	0	0.0105798	0	0.0150722	0	0.0493763	0	0	0	0	0.00396	0	0.00682	0	0	0	0	0.0056	0	0	0	0.00412	0	0.00593	0.00224
Prot16	GTGCCGACAGCCGCGGTAATACGGAGGGTGCGAGCGTTAATCGGAATGACTGGGCGTAAAGGGCATGTAGGCGGATAATTAAGTTAGGTGTGAAAGCCCTGGGCTCAACCTAGGAATTGCACTTAAAACTGGTTAACTAGAGTATTGTAGAGGAAGGTAGAATTCCACGTGTAGCGGTGAAATGCGTAGAGATGTGGAGGAATACCGGTGGCGAAGGCGGCCTTCTGGACAGATACTGACGCTGAGATGCGAAAGCGTGGGGAGCAAACAGG	Proteobacteria	Gilliamella apicola	99.26	MT381731.1	0	0	0	0	0	0	0	0.00261	0	0	0.011475	0.0119531	0	0	0	0	0	0	0	0.0039	0	0	0	0	0	0	0	0.00292	0	0.00294	0	0.00278	0	0.00476	0.00427	0	0	0	0.00339	0
Prot17	TACGAAGGGGGCTAGCGTTGCTCGGAATGACTGGGCGTAAAGGGCGCGTAGGCTGTTTGTACAGTCAGATGTGAAATCCCCGGGCTTAACCTGGGAACTGCATTTGATACGTACAGACTAGAGTCCGAGAGAGGGTTGTGGAATTCCCAGTGTAGAGGTGAAATTCGTAGATATTGGGAAGAACACCGGTTGCGAAGGCGGCAACCTGGCTCGGTACTGACGCTGAGGCGCGAAAGCGTGGGGAGCGAACAGG	Proteobacteria	Acetobacteraceae bacterium	99.21	MN135256.1	0	0	0	0	0	0	0	0	0	0	0	0	0	0	0	0	0	0	0	0.0117013	0	0	0	0	0	0	0	0	0	0	0	0	0	0	0	0	0	0	0	0
Prot18	TACGAAGGGGGCTAGCGTTGCTCGGAATGACTGGGCGTAAAGGGCGCGCAGGCGGTTTGGACAGTCAGATGTGAAATTCCTGGGCTTAACCTGGGGGCTGCATTTGATACGTTCAGACTAGAGTGTGAAAGAGGGTTGTGGAACTCCAAGTGTAGAGGTGAAATTCGTAGATATTTGGAAGAACACCAGTGGCGAAGGCGGCAACCTGGTTCACAACTGACGCTGAGGCGCGAAAGCGTGGGGAGCAAACAGG	Proteobacteria	Acetobacteraceae bacterium	98.81	MN135257.1	0	0.00461	0	0	0	0	0	0	0	0	0	0.00359	0	0	0	0	0	0	0	0	0	0	0.0117479	0	0	0	0.00502	0	0	0	0	0	0.00373	0	0	0	0	0	0	0
Prot19	TACGAAGGGGGCTAGCGTTGCTCGGAATGACTGGGCGTAAAGGGCGCGTAGGCTGTTTGTACAGTCAGATGTGAAATCCCCGGGCTTAACCTGGGAACTGCATTTGATACGTGCAGACTAGAGTCCGAGAGAGGGTTGTGGAATTCCCAGTGTAGAGGTGAAATTCGTAGATATTGGGAAGAACACCGGTTGCGAAGGCGGCAACCTGGCTCGGAACTGACGCTGAGGCGCGAAAGCGTGGGGAGCGAACAGG	Proteobacteria	Acetobacteraceae bacterium	100	MN135256.1	0	0.0230463	0	0	0	0	0	0	0	0	0	0	0	0	0	0	0	0	0	0	0	0	0	0	0	0	0	0	0	0	0	0	0	0	0	0	0	0	0	0
Prot20	TACGAAGGGGGCTAGCGTTGTTCGGATTTACTGGGCGTAAAGCGCACGTAGGCGGATATTTAAGTCAGAGGTGAAATCCCGGGGCTCAACCCCGGAACTGCCTTTGATACTGGGTATCTTGAGTATGGAAGAGGTGAGTGGAATTCCGAGTGTAGAGGTGAAATTCGTAGATATTCGGAGGAACACCAGTGGCGAAGGCGGCTCACTGGTCCATTACTGACGCTGAGGTGCGAAAGCGTGGGGAGCAAACAGG	Proteobacteria	Bartonella apis	100	EU055544.1	0.00268	0	0	0	0	0	0.00504	0	0	0	0	0	0.00385	0.00268	0	0	0	0	0	0	0	0	0	0	0	0	0	0	0	0	0	0	0	0	0	0	0	0.00326	0	0
Prot21	TACGAAGGGGGCTAGCGTTGTTCGGATTTACTGGGCGTAAAGCGCACGTAGGCGGATATTTAAGTCAGGGGTGAAATCCCGGGGCTCAACCCCGGAACTGCCTTTGATACTGGATATCTTGAGTATGGAAGAGGTAAGTGGAATTCCGAGTGTAGAGGTGAAATTCGTAGATATTCGGAGGAACACCAGTGGCGAAGGCGGCTTACTGGTCCATTACTGACGCTGAGGTGCGAAAGCGTGGGGAGCAAACAGG	Proteobacteria	Bartonella apis	100	CP015625.1	0	0	0	0	0	0	0	0	0	0	0	0	0	0	0	0	0.00453	0.00791	0	0	0	0	0	0	0	0	0	0	0	0	0	0	0	0	0	0	0	0	0	0
Firm1	TACGTAGGTGGCAAGCGTTGTCCGGATTTATTGGGCGTAAAGCGAACGCAGGCGGGAGAACAAGTCAGCTGTGAAAGCCCTCGGCTTAACCGAGGAACGGCAACTGAAACTGTTTTTCTTGAGTGCAGAAGAGGAGAGTGGAACTCCATGTGTAGCGGTGAAATGCGTAGATATATGGAAGAACACCAGTGGCGAAGGCGGCTCTCTGGTCTGTAACTGACGCTGAGGTTCGAAAGCATGGGTAGCGAACAGG	Firmicutes	Lactobacillus apis	100	MT509955.1	12.6924	14.7104	9.40412	12.8901	4.64118	5.30178	20.5934	11.7347	4.41784	12.1932	10.5023	6.77026	14.3027	9.50705	22.3228	10.4109	10.7808	8.56722	9.39199	4.08862	16.3612	15.8555	9.42927	10.2155	17.0726	14.4295	11.7685	10.3612	14.4128	13.1303	8.60187	13.1061	7.92523	8.42022	9.95625	17.3207	15.8699	2.10236	10.8765	7.78421
Firm2	TACGTAGGTGGCAAGCGTTGTCCGGATTTATTGGGCGTAAAGCGAACGCAGGCGGGAAGATAAGTCAGCTGTGAAAGCCCCCAGCTTAACTGGGGAACTGCAGCTGAAACTATGTTTCTTGAGTGCAGAAGAGGAGAGTGGAACTCCATGTGTAGCGGTGGAATGCGTAGATATATGGAAGAACACCAGTGGCGAAGGCGGCTCTCTGGTCTGTAACTGACGCTGAGGTTCGAAAGCATGGGTAGCGAACAGG	Firmicutes	Lactobacillus melliventris	100	MG601137.1	7.82247	5.65786	1.85101	3.95688	5.12166	0.756802	11.69	3.06611	16.266	0	4.28546	4.69639	3.99072	9.10341	1.16578	0.91589	8.98676	2.36686	1.64639	1.26471	5.60421	0.0235118	0	3.68669	5.62387	5.77001	7.00005	0.894868	11.6502	5.13185	8.49938	0.596197	1.20147	10.5322	6.74722	10.5883	8.53691	8.72544	0.432856	3.30815
Firm3	TACGTAGGTGGCAAGCGTTGTCCGGATTTATTGGGCGTAAAGGGAGCGCAGGCGGTCTTTTAAGTCTGAATGTGAAAGCCCTCAGCTTAACTGAGGAAGAGCATCGGAAACTGAAAGACTTGAGTGCAGAAGAGGAGAGTGGAACTCCATGTGTAGCGGTGAAATGCGTAGATATATGGAAGAACACCAGTGGCGAAGGCGGCTCTCTGGTCTGTTACTGACGCTGAGGCTCGAAAGCATGGGTAGCGAACAGG	Firmicutes	Bombilactobacillus mellis	100	PP754687.1	6.36095	4.85354	0.750515	4.59482	13.0986	2.04316	8.13615	9.18182	5.57757	0.17873	9.97793	6.32082	3.03182	4.39721	0.960508	1.38775	1.69579	2.0805	5.66916	4.71854	1.51186	3.84739	1.85082	6.63573	4.22904	4.40939	6.60697	2.23912	3.01779	6.72017	2.8077	2.02929	5.4346	12.6432	8.39164	2.8599	3.84687	2.20227	0.668344	0
Firm4	TACGTAGGTGGCAAGCGTTGTCCGGATTTATTGGGCGTAAAGCGAACGCAGGCGGGAGAATAAGTCAGCTGTGAAAGCCCTCAGCTTAACTGGGGAACTGCAGCTGAAACTATTTTTCTTGAGTGCAGAAGAGGAGAGTGGAACTCCATGTGTAGCGGTGGAATGCGTAGATATATGGAAGAACACCAGTGGCGAAGGCGGCTCTCTGGTCTGTAACTGACGCTGAGGTTCGAAAGCATGGGTAGCGAACAGG	Firmicutes	Lactobacillus kullabergensis	100	MG601161.1	9.91016	4.41336	2.24895	4.60996	4.39668	1.13312	2.85723	4.04005	8.17146	8.15962	3.21476	7.6285	3.01515	5.01161	3.30627	0.44626	4.10495	13.5319	4.5508	6.11391	2.33597	2.31057	0	4.70274	4.85259	3.78697	2.60838	1.76634	1.71186	6.87419	1.23582	4.34557	3.88052	3.968	6.84555	5.17775	9.35741	18.2697	1.51457	0.724217
Firm5	TACGTAGGTGGCAAGCGTTGTCCGGATTTATTGGGCGTAAAGCGAACGCAGGCGGGAGAATAAGTCAGCTGTGAAAGCCCCCAGCTTAACTGGGGAAGTGCAACTGAAACTATTTTTCTTGAGTGCAGAAGAGGAGAGTGGAACTCCATGTGTAGCGGTGGAATGCGTAGATATATGGAAGAACACCAGTGGCGAAGGCGGCTCTCTGGTCTGTAACTGACGCTGAGGTTCGAAAGCATGGGTAGCGAACAGG	Firmicutes	Lactobacillus helsingborgensis	100	MT279346.1	2.61732	1.81144	1.18994	4.23346	0.774947	0.056291	0.782361	0	1.53135	1.85017	5.65628	0.347836	0.849935	0.588498	3.83558	0	0.630252	0.882828	0.126606	0.709877	0.705376	0	0.912062	0.470274	0	2.69749	0	0.681386	1.02294	1.23612	2.45734	1.5016	2.88054	0.669736	2.68037	1.14728	0.600944	0	0.127062	0.558809
Firm6	TACGTAGGTGGCAAGCGTTGTCCGGATTTATTGGGCGTAAAGCGAACGCAGGCGGGAGAATAAGTCAGCTGTGAAAGCCCCCAGCTTAACTGGGGAAGTGCAACTGAAACTATTTTTCTTGAGTACAGAAGAGGAGAGTGGAACTCCATGTGTAGCGGTGGAATGCGTAGATATATGGAAGAACACCAGTGGCGAAGGCGGCTCTCTGGTCTGTAACTGACGCTGAGGTTCGAAAGCATGGGTAGCGAACAGG	Firmicutes	Lactobacillus sp. B3	100	EU753697.1	0.0308394	0.00922	1.02532	0.17059	0.0191345	0.153237	0.192566	3.28906	0.963233	0.0260461	0.0105923	0.274922	0.134605	0.0267905	0.0632593	0.109061	0.344598	0.0411353	1.2118	0.0302283	0	0	2.23744	1.2095	1.11022	0.139525	1.22696	0.101379	0.716754	0.0323745	0.00477	0.0435113	0.00373	0.0332965	1.57174	1.01925	1.54411	0.0423513	0.0228711	0.0268228
Firm7	TACGTAGGTGGCAAGCGTTGTCCGGATTTATTGGGCGTAAAGCGAGCGCAGGCGGTTTTGTAAGTCTGCTGTGAAAGCCCTCAGCTCAACTGAGGAAGTGCAGTGGAAACTACAAAACTTGAGTACAGAAGAGGAAAGTGGAACTCCATGTGTAGCGGTGAAATGCGTAGATATATGGAAGAACACCAGTGGCGAAGGCGGCTTTCTGGTCTGTTACTGACGCTGAGGCTCGAAAGCATGGGTAGCGAACAGG	Firmicutes	Apilactobacillus kunkeei	100	MT509895.1	0.0670421	0.852711	1.32604	0.467356	1.10874	0.720317	0.193574	4.56766	3.13531	0.75893	0.329243	2.10136	0.351255	1.41007	1.3775	0.833537	1.56732	2.32415	0.0246179	0.0156017	0.12109	0.0235118	0.0277677	1.48632	0.023899	0.0207804	0.106746	0.0818833	0.234279	0.264883	0.148966	0.0675813	0.694017	0.44332	1.99068	0.262712	0.17214	0.12814	0.00847	0.185525
Firm8	TACGTAGGTGGCAAGCGTTGTCCGGATTTATTGGGCGTAAAGGGAGCGCAGGCGGTTAAATAAGTCTGGGATGTGAAAGCCCTCAGCTCAACTGAGGAATTGCAACGGAAACTGTTTAACTTGAGTGCAGAAGAGGAGAGTGGAACTCCATGTGTAGCGGTGAAATGCGTAGATATATGGAAGAACACCAGTGGCGAAGGCGGCTCTCTGGTCTGTCACTGACGCTGAGGCTCGAAAGCATGGGTAGCGAACAGG	Firmicutes	Lactobacillus mellifer	100	NR_126248.1	0.644945	1.24219	0.104994	0.759075	0.308278	0.912123	0.482926	0.378103	0.322501	0	1.12102	1.16424	0.425608	0.274156	0.189778	0.111287	0.0937065	0.783154	0.088926	0.239876	0.171642	0.356952	0	0.487575	0.759337	0.5393	0.193399	0.104304	0.586857	0.531727	0.188293	0.30643	0.333949	0.470908	0.336292	0.314256	0.914301	0.394192	0.127909	0.176584
Firm9	TACGTAGGTGGCAAGCGTTGTCCGGATTTATTGGGCGTAAAGCGAACGCAGGCGGGAAGATAAGTCAGCTGTGAAAGCCCCCAGCTTAACTGGGGAATTGCAGCTGAAACTATGTTTCTTGAGTGCAGAAGAGGAGAGTGGAACTCCATGTGTAGCGGTGGAATGCGTAGATATATGGAAGAACACCAGTGGCGAAGGCGGCTCTCTGGTCTGTAACTGACGCTGAGGTTCGAAAGCATGGGTAGCGAACAGG	Firmicutes	Lactobacillus sp.	100	PP754718.1	0	0.110622	0	0.138289	0.0977985	0.0802669	0.183492	0.103001	0.0032	0	0	0.0657423	0.0487142	0.0589391	0	0.0701106	0.00907	0	0.059284	0.109212	0.0434982	0	0	0.0770683	0.0912508	0.124682	0.0439544	0	0.204124	0.239375	0.0405186	0.0888741	0	0	0.0057	0.0232782	0.00722	0	0.0254123	0
Firm10	TACGTAGGTGGCAAGCGTTGTCCGGATTTATTGGGCGTAAAGCGAACGCAGGCGGGAGAATAAGTCAGCTGTGAAAGCCCTCAGCTTAACTGGGGAACTGCAGCTGAAACTATTTTTCTTGAGTGCAGAAGAGGAGAGTGGAACTCCATGTGTAGCGGTGGAATGCGTAGATATATGGAAGAATACCAGTGGCGAAGGCGGCTCTCTGGTCTGTAACTGACGCTGAGGTTCGAAAGCATGGGTAGCGAACAGG	Firmicutes	Lactobacillus kullabergensis	99.6	OP848267.1	0.181014	0.145191	0.0738849	0.0434045	0.0297648	0.128218	0.453688	0.179056	0.0384439	0.0520922	0.037073	0.00598	0.0384586	0.053581	0.0916614	0.0155801	0.0287165	0.0348068	0.0763658	0	0.00118	0	0.00427	0	0	0.00297	0	0.00195	0	0.207001	0	0	0.00373	0.00381	0.00142	0	0.00618	0	0	0
Firm11	TACGTATGTCCCGAGCGTTATCCGGATTTATTGGGCGTAAAGCGAGCGCAGACGGTTCGATAAGTCTGAAGTGAAAGCCCACAGCTCAACTGTGGAAGTGCTTTGGAAACTGTCGAACTTGAGTGCAGTAGAGGTAAGTGGAACTCCATGTGTAGCGGTGGAATGCGTAGATATATGGAAGAACACCAGTGGCGAAGGCGGCTTACTGGACTGCAACTGACGTTGAGGCTCGAAAGTGTGGGTAGCAAACAGG	Firmicutes	Fructobacillus tropaeoli	100	MN135265.1	0	0	0	0	0	0	0	0.0369411	0.00534	0.082629	0	0	0	0.0125022	0.00258	0	0	0.00475	0	0.226224	0	0	0	0	0.0423664	0.0148431	0	0	0	0.00491	0	0.00926	0	0	0	0	0	0.0141171	0.870795	0.0111762
Firm12	TACGTAGGTGGCAAGCGTTGTCCGGATTTATTGGGCGTAAAGGGAGCGCAGGCGGTCTGTTAAGTCTGAATGTGAAAGCCCTCAGCTTAACTGAGGAAGAGCATCAGAAACTGGCAGACTTGAGTGCAGAAGAGGAGAGTGGAACTCCATGTGTAGCGGTGAAATGCGTAGATATATGGAAGAACACCAGTGGCGAAGGCGGCTCTCTGGTCTGTAACTGACGCTGAGGCTCGAAAGCATGGGTAGCGAACAGG	Firmicutes	Bombilactobacillus bombi	100	CP031513.1	0	0	0	0	0	0	0	0	0	0	0	0	0	0	0	0	0	0	0	0	0	0	0.463507	0	0	0	0	0	0	0	0	0	0	0	0	0	0	0	0	0
Firm13	TACGTAGGTGGCAAGCGTTGTCCGGATTTATTGGGCGTAAAGCGAACGCAGGCGGGAGAATAAGTCAGCTGTGAAAGCCCTCAGCTTAACTGGGGAACTGCAGCTGAAACTATTTTTCTTGGGTGCAGAAGAGGAGAGTGGAACTCCATGTGTAGCGGTGGAATGCGTAGATATATGGAAGAACACCAGTGGCGAAGGCGGCTCTCTGGTCTGTAACTGACGCTGAGGTTCGAAAGCATGGGTAGCGAACAGG	Firmicutes	Lactobacillus kimbladii	99.6	MG601153.1	0.0067	0	0	0	0	0	0.00403	0	0	0	0	0.00598	0.00769	0	0	0	0	0	0.00754	0	0	0	0	0	0	0	0	0	0	0	0	0	0	0	0	0	0	0	0	0
Firm14	TACGTAGGTGGCAAGCGTTGTCCGGATTTATTGGGCGTAAAGTGAACGCAGGCGGGAAGATAAGTCAGCTGTGAAAGCCCCCAGCTTAACTGGGGAACTGCAGCTGAAACTATGTTTCTTGAGTGCAGAAGAGGAGAGTGGAACTCCATGTGTAGCGGTGGAATGCGTAGATATATGGAAGAACACCAGTGGCGAAGGCGGCTCTCTGGTCTGTAACTGACGCTGAGGTTCGAAAGCATGGGTAGCGAACAGG	Firmicutes	Lactobacillus melliventris	99.6	MG601137.1	0	0	0	0.00606	0	0	0	0	0	0	0	0	0	0	0	0	0	0	0	0	0	0	0	0	0.0173811	0	0	0	0	0	0	0	0	0	0	0	0	0	0	0
Bifido1	TACGTAGGGTGCAAGCGTTATCCGGATTTATTGGGCGTAAAGAGCTCGTAGGCGGTTCGTCGCGTCTGGTGTGAAAGTCCATCGCTTAACGGTGGATCGGCGCCGGGTACGGGCGGACTGGAGTGCGGTAGGGGAGACTGGAATTCCCGGTGTAACGGTGGAATGTGTAGATATCGGGAAGAACACCGATGGCGAAGGCAGGTCTCTGGGCCGTCACTGACGCTGAGGAGCGAAAGCGTGGGGAGCGAACAGG	Actinobacteria	Bifidobacterium asteroides	100	MG650026.1	4.38321	4.00544	2.41746	5.0319	7.05637	2.07234	5.98869	3.13478	3.66178	0.659236	5.66952	7.56754	5.19191	2.187	1.75448	2.73877	2.38649	7.63377	1.18166	1.56699	2.47469	1.16704	7.0594	1.29601	3.81298	4.96255	2.81057	1.71857	4.61019	4.66586	2.90662	1.21554	0.634316	1.83321	2.47944	2.64374	5.1374	2.83428	1.26807	0.805803
Bifido2	TACGGAGGGTACAAGCGTTAATCGGAATTACTGGGCGTAAAGAGCTCGTAGGCGGTTCGTCGCGTCTGGTGTGAAAGTCCATCGCTTAACGGTGGATCGGCGCCGGGTACGGGCGGACTGGAGTGCGGTAGGGGAGACTGGAATTCCCGGTGTAACGGTGGAATGTGTAGATATCGGGAAGAACACCGATGGCGAAGGCAGGTCTCTGGGCCGTCACTGACGCTGAGGAGCGAAAGCGTGGGGAGCGAACAGG	Actinobacteria	Bifidobacterium asteroides	100	MG645294.1	0.0201126	0.0276555	0.0518491	0.00505	0.0712228	0.00625	0	0	0	0	0.0865037	0.0848673	0.0576879	0	0.0800423	0.124641	0.0680128	0.134481	0	0	0.00353	0	0.531858	0	0	0.00396	0	0.00487	0	0	0.00119	0	0	0.00285	0	0	0.00206	0	0.00254	0
Bifido3	TACGTAGGGTGCAAGCGTTATCCGGATTTATTGGGCGTAAAGGGCTCGTAGGCGGTTCGTCGCGTCTGGTGTGAAAGTCCATCGCTTAACGGTGGATCGGCGCCGGGTACGGGCGGACTGGAGTGCGGTAGGGGAGACTGGAATTCCCGGTGTAACGGTGGAATGTGTAGATATCGGGAAGAACACCGATGGCGAAGGCAGGTCTCTGGGCCGTCACTGACGCTGAGGAGCGAAAGCGTGGGGAGCGAACAGG	Actinobacteria	Bifidobacterium asteroides	100	CP017696.1	0	0	0	0	0	0	0	0	0	0.0565829	0	0	0	0	0	0	0	0	0.0462214	0	0	0	0	0	0	0	0	0.185212	0	0	0	0.118499	0	0	0	0	0	0	0	0
Api1	TACGAAGGGGACTAGCGTTGTTCGGATTTACTGGGCGTAAAGCGCACGTAGGCGGATATTTAAGTCAGCGGTGAAAACCTGCAGCTTAACTGTAGAACTGCCGTTGATACTGTTAGTCTTGAATAGTATTGAAGTAGCTGGAATGTGTAGTGTAGCGGTGAAATGCATAGATATTACACAGAACCCCGATTGCGAAGGCAGGTTACTAAATACCGATTGACGCTGATGGACGAAAGCGTGGGGAGCGAACAGG	Bacteroidota	Apibacter mensalis	100	NR_148855.1	0	0	0.00389	2.70017	0	0	0	0.00739	0	0	0.294819	1.03753	0	1.72352	0	0.00334	0	0	9.03327	0	0	0	0	0	0	0	0	0	0	0	0	0	0	0	0	0	0	0	0	0

## Sheet: Colony&Hygiene behaviour_effect
Bacteria species	Colony effect	Colony and hygieniene behaviour interaction effect
	P value	P value
Lactobacillus apis	0.162	0.253
Gilliamella apicola	0.673	0.988
Frischella perrara	0.1901	0.5187
Snodgrassella alvi	0.696	0.323
Lactobacillus melliventris	0.723	0.235
Bombilactobacillus mellis	0.372	0.451
Lactobacillus kullabergensis	0.415	0.261
Bifidobacterium asteroides	0.2245	0.2326
Bartonella apis	0.9797	0.8931
Commensalibacter melissae	0.338	0.4
Lactobacillus helsingborgensis	0.73	0.541
Apibacter mensalis	0.319	0.318
Lactobacillus spp.	0.174	0.837
Apilactobacillus kunkeei	0.8768	0.596
Lactobacillus mellifer	0.58	0.799
Bombella apis	0.489	0.816
Others	0.306	0.732
